# Supplementary material for: Preoperative low muscle mass and malnutrition affect the clinical prognosis of locally advanced gastric cancer patients undergoing radical surgery
Source: Front Oncol. 2023 Apr 26;13:1156359. doi: 10.3389/fonc.2023.1156359 (PMC10171366; doi:10.3389/fonc.2023.1156359)
Supplement: Supplementary file 1 [file DataSheet_1.zip]

Archive with 1 entries (1 files):
- Revised-Supplementary Material/Supplementary Table 1.doc
